# Supplementary material for: Estimation of foveal avascular zone area from a B-scan OCT image using machine learning algorithms
Source: PLoS One. 2024 Dec 16;19(12):e0315825. doi: 10.1371/journal.pone.0315825 (PMC11649111; doi:10.1371/journal.pone.0315825)
Supplement: S1 Code — (PY) [file pone.0315825.s001.py]

"""
Supplemental Material: Computational Methodology for FAZ Segment Length Estimation

This supplemental material provides the complete code and its detailed explanation used for estimating the length of the Foveal Avascular Zone (FAZ) segment. The code is implemented using Python and employs machine learning techniques for the task.

#### Input and Output Specifications

##### Input

The computational model is designed to take B-scan images of dimensions 128x128 pixels as its input.

##### Output

The model outputs the length of the FAZ segment, which is a critical biomarker in various ophthalmic conditions.

---

#### Data Preprocessing Techniques

##### Normalization

- **Image Data**: The pixel values are normalized to lie within a range of 0 to 1.
- **Labels**: The lengths of the FAZ segments, which serve as the labels for the model, are also normalized to a 0-1 range by dividing them by 100.

---

#### Model Architecture

##### Network Layers

- **Convolutional Layers**: The model contains two convolutional layers.
- **Pooling Layers**: Two max-pooling layers are also included.
- **Fully Connected Layers**: Two dense layers form part of the architecture.
- **Dropout Layer**: A single dropout layer is included to prevent overfitting.

##### Activation Functions

- **ReLU**: Used in the convolutional and fully connected layers.
- **Linear**: Employed in the output layer for direct prediction of the FAZ length.

---

#### Data Partition

- **Training Data**: 80%
- **Validation Data**: 20%

---

#### Hyperparameters

- **Learning Rate**: 1.0×10^-5
- **Batch Size**: 500
- **Epochs**: Up to 10,000, with early stopping.

---

#### Strategies to Mitigate Overfitting

- **Early Stopping**: Implemented to halt training if no improvement in validation loss is observed.
- **Model Checkpoint**: Saves only the best-performing model.
- **Dropout**: Deactivates units in the fully connected layer with a probability of 0.5.
"""

# Importing required libraries
import os
import numpy as np
import pandas as pd
import matplotlib.pyplot as plt
from PIL import Image
from sklearn.model_selection import train_test_split
from tensorflow.keras.models import Sequential
from tensorflow.keras.layers import Conv2D, MaxPooling2D, Flatten, Dense, Dropout
from tensorflow.keras.optimizers import Adam
from tensorflow.keras.callbacks import EarlyStopping, ModelCheckpoint
from sklearn.metrics import mean_squared_error, mean_absolute_error, r2_score

# Data Loading
# Specify the actual dataset path
dataset_path = "dataset_path"  # Replace with your dataset path
images_path = os.path.join(dataset_path, "images")
labels_csv = os.path.join(dataset_path, "labels.csv")

# Reading labels from CSV
labels_df = pd.read_csv(labels_csv)
image_files = labels_df['file_name'].values
lengths = labels_df['length'].values / 100.0  # Normalizing lengths to [0, 1]

# Loading and normalizing images
images = []
for image_file in image_files:
    image_path = os.path.join(images_path, image_file)
    img = Image.open(image_path)
    img = img.resize((128, 128))  # Ensure images are 128x128 pixels
    img = np.array(img) / 255.0  # Normalizing pixel values to [0, 1]
    images.append(img)

X = np.array(images)
y = lengths

# Data Splitting (80% training, 20% validation)
X_train, X_val, y_train, y_val = train_test_split(
    X, y, test_size=0.2, random_state=42)

# Model Architecture
model = Sequential([
    Conv2D(32, (3, 3), activation='relu', input_shape=(128, 128, 3)),
    MaxPooling2D((2, 2)),
    Conv2D(64, (3, 3), activation='relu'),
    MaxPooling2D((2, 2)),
    Flatten(),
    Dropout(0.5),
    Dense(128, activation='relu'),
    Dense(1, activation='linear')
])

# Model Compilation
model.compile(optimizer=Adam(learning_rate=1e-5), loss='mse')

# Callbacks
early_stopping = EarlyStopping(monitor='val_loss', patience=100)
# Specify the actual checkpoint path
checkpoint_path = "checkpoint_path"  # Replace with your checkpoint path
os.makedirs(checkpoint_path, exist_ok=True)
model_checkpoint = ModelCheckpoint(
    filepath=os.path.join(checkpoint_path, "best_model.h5"),
    monitor='val_loss',
    save_best_only=True
)

# Model Training
history = model.fit(
    X_train, y_train,
    epochs=10000,
    batch_size=500,
    validation_data=(X_val, y_val),
    callbacks=[early_stopping, model_checkpoint],
    verbose=1
)

# Plotting Learning Curve
plt.figure()
plt.plot(history.history['loss'], label='Training Loss')
plt.plot(history.history['val_loss'], label='Validation Loss')
plt.title('Model Loss Over Epochs')
plt.xlabel('Epoch')
plt.ylabel('Mean Squared Error (MSE) Loss')
plt.legend()
plt.show()

# Predict on the validation data
y_pred = model.predict(X_val)

# Reverse normalization to get original scale
y_val_original = y_val * 100  # Multiply by 100 to reverse normalization
y_pred_original = y_pred.flatten() * 100

# Calculate Mean Absolute Error (MAE)
mae = mean_absolute_error(y_val_original, y_pred_original)
print(f'Mean Absolute Error (MAE): {mae}')

# Calculate Mean Squared Error (MSE)
mse = mean_squared_error(y_val_original, y_pred_original)
print(f'Mean Squared Error (MSE): {mse}')

# Calculate R-squared (R2)
r2 = r2_score(y_val_original, y_pred_original)
print(f'R-squared (R2): {r2}')

# Calculate Symmetric Mean Absolute Percentage Error (SMAPE)
smape = 100 * np.mean(
    2 * np.abs(y_pred_original - y_val_original) / (np.abs(y_pred_original) + np.abs(y_val_original))
)
print(f'Symmetric Mean Absolute Percentage Error (SMAPE): {smape}%')
