# Supplementary material for: Estimation of foveal avascular zone area from a B-scan OCT image using machine learning algorithms
Source: PLoS One. 2024 Dec 16;19(12):e0315825. doi: 10.1371/journal.pone.0315825 (PMC11649111; doi:10.1371/journal.pone.0315825)
Supplement: S2 Code — (PY) [file pone.0315825.s002.py]

"""
Supplemental Material: Deep Learning Methodology for Estimating 'FazTotal' based on 'Length'

This supplemental material outlines the complete code and its detailed explanation used for estimating the variable 'FazTotal' based on 'Length'. The code is implemented in Python, using deep learning techniques.

We designed a deep learning model using the variable 'Length' as the input X and 'FazTotal' as the output Y. The dataset underwent outlier removal and normalization, and the model was constructed using a 3-layer neural network. The model's performance was evaluated using training and test data, and early stopping and model checkpoint techniques were employed to prevent overfitting.

#### Input and Output Specifications

- **Input**: The variable 'Length' from the dataset serves as the input X.
- **Output**: The variable 'FazTotal' from the dataset serves as the output Y.

#### Data Preprocessing Techniques

- **Outlier Removal**: Outliers were removed using the IQR (Interquartile Range) method.
- **Normalization**: MinMaxScaler was used to scale both input and output data between 0 and 1.

#### Model Architecture

- **Number of Layers**: 3
  1. **Input Layer**: 64 units, Activation Function: ReLU
  2. **Hidden Layer**: 32 units, Activation Function: ReLU
  3. **Output Layer**: 1 unit, Activation Function: Linear

#### Data Partition

- **Training Data**: 80%
- **Test Data**: 20%

#### Hyperparameters

- **Optimization Algorithm**: Adam
- **Learning Rate**: 1.0×10^-5
- **Batch Size**: 20
- **Epochs**: Up to 10,000, with early stopping

#### Strategies to Prevent Overfitting

- **Early Stopping**: Training will halt if validation loss doesn't improve for 50 consecutive epochs.
- **Model Checkpoint**: Only the best model (with minimum validation loss) will be saved.

---

#### Python Code Implementation

The following Python code fully implements the methodology described above.
"""

# This script uses 'Length' as the input X and 'FazTotal' as the output Y.

# Importing required libraries
import os
import pandas as pd
import numpy as np
from sklearn.model_selection import train_test_split
from sklearn.preprocessing import MinMaxScaler
from tensorflow.keras.models import Sequential
from tensorflow.keras.layers import Dense
from tensorflow.keras.optimizers import Adam
from tensorflow.keras.callbacks import EarlyStopping, ModelCheckpoint
import matplotlib.pyplot as plt

# Load CSV file from the dataset path
csv_path = "dataset_path"  # Replace with your dataset path
data = pd.read_csv(csv_path)

# Remove outliers using the IQR method
Q1 = data['FazTotal'].quantile(0.25)
Q3 = data['FazTotal'].quantile(0.75)
IQR = Q3 - Q1
# Filter out the outliers
filtered_data = data[~((data['FazTotal'] < (Q1 - 1.5 * IQR)) | (data['FazTotal'] > (Q3 + 1.5 * IQR)))]

# Separate input and output variables
X = filtered_data['Length'].values.reshape(-1, 1)
y = filtered_data['FazTotal'].values.reshape(-1, 1)

# Normalize data using MinMaxScaler
scaler_x = MinMaxScaler()
scaler_y = MinMaxScaler()
X_normalized = scaler_x.fit_transform(X)
y_normalized = scaler_y.fit_transform(y)

# Split data into training and test sets (80% training, 20% testing)
X_train, X_test, y_train, y_test = train_test_split(
    X_normalized, y_normalized, test_size=0.2, random_state=42)

# Build the neural network model
model = Sequential()
model.add(Dense(64, input_dim=1, activation='relu'))  # Input layer
model.add(Dense(32, activation='relu'))               # Hidden layer
model.add(Dense(1, activation='linear'))              # Output layer

# Compile the model with Adam optimizer and mean squared error loss
opt = Adam(learning_rate=1e-5)
model.compile(optimizer=opt, loss='mean_squared_error')

# Early stopping and model checkpoint settings to prevent overfitting
early_stopping = EarlyStopping(monitor='val_loss', patience=50)
checkpoint_path = "checkpoint_path"  # Replace with your checkpoint path
os.makedirs(checkpoint_path, exist_ok=True)
checkpoint = ModelCheckpoint(
    filepath=os.path.join(checkpoint_path, "best_model.h5"),
    monitor='val_loss',
    verbose=1,
    save_best_only=True,
    mode='min'
)

# Train the model with early stopping and model checkpoint
history = model.fit(
    X_train, y_train,
    epochs=10000,
    batch_size=20,
    verbose=1,
    validation_data=(X_test, y_test),
    callbacks=[early_stopping, checkpoint]
)

# Plot learning curve for training and validation loss
plt.figure()
plt.plot(history.history['loss'], label='Training Loss')
plt.plot(history.history['val_loss'], label='Validation Loss')
plt.title('Model Loss Over Epochs')
plt.ylabel('Loss (Mean Squared Error)')
plt.xlabel('Epoch')
plt.legend(loc='upper right')
plt.show()

# Import metrics for evaluation
from sklearn.metrics import mean_squared_error, mean_absolute_error, r2_score

# Make predictions on test data
y_pred = model.predict(X_test)

# Inverse normalization to get original scale
y_test_original = scaler_y.inverse_transform(y_test)
y_pred_original = scaler_y.inverse_transform(y_pred)

# Calculate Mean Absolute Error (MAE)
mae = mean_absolute_error(y_test_original, y_pred_original)
print(f'Mean Absolute Error (MAE): {mae}')

# Calculate Mean Squared Error (MSE)
mse = mean_squared_error(y_test_original, y_pred_original)
print(f'Mean Squared Error (MSE): {mse}')

# Calculate R-squared (R2)
r2 = r2_score(y_test_original, y_pred_original)
print(f'R-squared (R2): {r2}')

# Calculate Symmetric Mean Absolute Percentage Error (SMAPE)
smape = 100 * np.mean(
    2 * np.abs(y_pred_original - y_test_original) / (np.abs(y_pred_original) + np.abs(y_test_original))
)
print(f'Symmetric Mean Absolute Percentage Error (SMAPE): {smape}%')
