# Supplementary material for: Estimation of foveal avascular zone area from a B-scan OCT image using machine learning algorithms
Source: PLoS One. 2024 Dec 16;19(12):e0315825. doi: 10.1371/journal.pone.0315825 (PMC11649111; doi:10.1371/journal.pone.0315825)
Supplement: S3 Code — (PY) [file pone.0315825.s003.py]

"""
Supplemental Material: Deep Learning Methodology for Estimating 'FAZ_Area' based on 'FazTotal'

This supplemental material outlines the complete code and its detailed explanation for estimating the variable 'FAZ_Area' using the variable 'FazTotal'. The code is implemented in Python, leveraging deep learning techniques.

We designed a 3-layer neural network model using 'FazTotal' as the input Y and 'FAZ_Area' as the output Z. The dataset was normalized, and the model's performance was evaluated using training and test data. Early stopping and model checkpoint techniques were employed to prevent overfitting.

#### Input and Output Specifications

- **Input**: The variable 'FazTotal' from the dataset serves as the input Y.
- **Output**: The variable 'FAZ_Area' from the dataset serves as the output Z.

#### Data Preprocessing Techniques

- **Normalization**: MinMaxScaler was used to scale both input and output data between 0 and 1.

#### Model Architecture

- **Number of Layers**: 3
  1. **Input Layer**: 64 units, Activation Function: ReLU
  2. **Hidden Layer**: 32 units, Activation Function: ReLU
  3. **Output Layer**: 1 unit, Activation Function: Linear

#### Data Partition

- **Training Data**: 80%
- **Test Data**: 20%

#### Hyperparameters

- **Optimization Algorithm**: Adam
- **Learning Rate**: 1.0 × 10^-3
- **Batch Size**: 20
- **Epochs**: Up to 500, with early stopping

#### Strategies to Prevent Overfitting

- **Early Stopping**: Training will halt if validation loss doesn't improve for 30 consecutive epochs.
- **Model Checkpoint**: Only the best model (with minimum validation loss) will be saved.

---

#### Python Code Implementation

The following Python code fully implements the methodology described above. This script uses 'FazTotal' as the input Y and 'FAZ_Area' as the output Z.
"""

# This script uses 'FazTotal' as the input Y and 'FAZ_Area' as the output Z.

# Importing required libraries
import os
import pandas as pd
import numpy as np
import matplotlib.pyplot as plt
from sklearn.model_selection import train_test_split
from sklearn.preprocessing import MinMaxScaler
from tensorflow.keras.models import Sequential
from tensorflow.keras.layers import Dense
from tensorflow.keras.optimizers import Adam
from tensorflow.keras.callbacks import EarlyStopping, ModelCheckpoint

# Load CSV file from the dataset path
file_path = "dataset_path"  # Replace with your dataset path
df = pd.read_csv(file_path)

# Separate input and output variables
X = df['FazTotal'].values.reshape(-1, 1)    # Input variable Y
y = df['FAZ_Area'].values.reshape(-1, 1)    # Output variable Z

# Normalize data using MinMaxScaler
scaler_X = MinMaxScaler()
scaler_y = MinMaxScaler()
X_scaled = scaler_X.fit_transform(X)
y_scaled = scaler_y.fit_transform(y)

# Split data into training and test sets (80% training, 20% testing)
X_train, X_test, y_train, y_test = train_test_split(
    X_scaled, y_scaled, test_size=0.2, random_state=42)

# Build the neural network model
model = Sequential()
model.add(Dense(64, input_dim=1, activation='relu'))  # Input layer
model.add(Dense(32, activation='relu'))               # Hidden layer
model.add(Dense(1, activation='linear'))              # Output layer

# Compile the model with Adam optimizer and mean squared error loss
opt = Adam(learning_rate=1e-3)
model.compile(loss='mean_squared_error', optimizer=opt)

# Early stopping and model checkpoint settings to prevent overfitting
early_stop = EarlyStopping(monitor='val_loss', patience=30)
checkpoint_path = "checkpoint_path"  # Replace with your checkpoint path
os.makedirs(checkpoint_path, exist_ok=True)
checkpoint = ModelCheckpoint(
    filepath=os.path.join(checkpoint_path, "best_model.h5"),
    monitor='val_loss',
    verbose=1,
    save_best_only=True,
    mode='min'
)

# Train the model with early stopping and model checkpoint
history = model.fit(
    X_train, y_train,
    epochs=500,
    batch_size=20,
    verbose=1,
    validation_data=(X_test, y_test),
    callbacks=[early_stop, checkpoint]
)

# Plot learning curve for training and validation loss
plt.figure()
plt.plot(history.history['loss'], label='Training Loss')
plt.plot(history.history['val_loss'], label='Validation Loss')
plt.title('Model Loss Over Epochs')
plt.ylabel('Loss (Mean Squared Error)')
plt.xlabel('Epoch')
plt.legend(loc='upper right')
plt.show()

# Import metrics for evaluation
from sklearn.metrics import mean_squared_error, mean_absolute_error, r2_score

# Make predictions on the test set
y_pred = model.predict(X_test)

# Reverse the normalization to get original scale
y_test_original = scaler_y.inverse_transform(y_test)
y_pred_original = scaler_y.inverse_transform(y_pred)

# Calculate Mean Absolute Error (MAE)
mae = mean_absolute_error(y_test_original, y_pred_original)
print(f'Mean Absolute Error (MAE): {mae}')

# Calculate Mean Squared Error (MSE)
mse = mean_squared_error(y_test_original, y_pred_original)
print(f'Mean Squared Error (MSE): {mse}')

# Calculate R-squared (R2)
r2 = r2_score(y_test_original, y_pred_original)
print(f'R-squared (R2): {r2}')

# Calculate Symmetric Mean Absolute Percentage Error (SMAPE)
smape = 100 * np.mean(
    2 * np.abs(y_pred_original - y_test_original) / (np.abs(y_pred_original) + np.abs(y_test_original))
)
print(f'Symmetric Mean Absolute Percentage Error (SMAPE): {smape}%')
